# Supplementary material for: Neuropathology and cognitive performance in self-reported cognitively healthy centenarians
Source: Acta Neuropathol Commun. 2018 Jul 23;6:64. doi: 10.1186/s40478-018-0558-5 (PMC6055341; doi:10.1186/s40478-018-0558-5)
Supplement: Supplementary file 1 — Table S1. Overview of all variables used in correlation plot in Fig. 3. (XLSX 10 kb) [file 40478_2018_558_MOESM1_ESM.xlsx]

## Sheet: Supplemental Table 1
	Table S1: overview of all variables used in correlation plot in Figure 3
	variable	range	reference
	Sex	Female 0, Male 1
	Years of education	Years of formal education (low-high)
	ApoE OR (Odds-ratio)	ranked according to their association with increased AD-risk (odds ratios) E2/2 (OR 0.24); E2/3 (OR 0.5); E3/3 (OR 1.0); E2/4 (OR 3.2); E3/4 (OR 5.5)	Corneveaux et al., 2010 [5]
	Age at death	100 - 110.29
	MMSE	0-30 (bad-good)	Folstein et al., 1975 [11]
	VAT trial 1+2	0-12 (bad-good)	Lindeboom et al., 2002 [15]
	CDT	0-5 (bad-good)	Shulman et al., 1993 and 2000 [33, 34]
	Ability to complete testing	Good to bad 0 no tests completed 1 MMSE was completed, but not VAT and/or CDT 2 all tests completed or tests not applied due to sensory problems
	Cognitive health impression	0 symptoms of impairment 1 possible symptoms of impairment 2 no symptoms of impairment
	Brain weight	Shown in grams
	Atrophy	0-3 (absent-severe) absent (0) mild (1) moderate (2) severe (3)
	Braak stage for Lewy bodies	0-VI (absent-severe)	Braak et al., 2003 [4]
	Atherosclerosis	0-3 (absent-severe) absent (0) mild (1) moderate (2) severe (3)	In correspondence with the NBB
	Thal stage CAA	0-3 (absent-severe)	Thal et al., 2002 [38]
	Thal stage Aβ	0-5 (absent-severe)	Thal et al., 2002 [39]
	CERAD score	0-3 (absent-severe)	Mirra et al., 1991 [21]
	Braak stage	0-VI (absent-severe)	Braak and Braak, 1991 [2]
	Thal stage GVD*	0-5 (absent-severe)	Based on Thal et al., 2011 [41] (see methods section)
	Infarcts	absent (1) or present (2)
	pTDP-43 stage	0-3 (absent-severe)	Nag et al., 2015 [23]
	Hippocampal sclerosis	no hs (0) unilateral hs (1) bilateral hs (2)
