# Supplementary material for: Neuropathology and cognitive performance in self-reported cognitively healthy centenarians
Source: Acta Neuropathol Commun. 2018 Jul 23;6:64. doi: 10.1186/s40478-018-0558-5 (PMC6055341; doi:10.1186/s40478-018-0558-5)
Supplement: Supplementary file 3 — Table S3. a, b and c: Pearson correlation coefficient (a), p-values (b) and false discovery rates (c) for the correlation plot in Fig. 3. (XLSX 29 kb) [file 40478_2018_558_MOESM3_ESM.xlsx]

## Sheet: Supplemental Table 3a
	Supplementary Table 3 a, b and c: Pearson correlation coefficient (a), p-values (b) and false discovery rates (c) for the correlation plot in Figure 3.
	Supplementary Table 3a: Pearson correlation coefficient
		Sex	Years of Education	ApoE OR	Age at death	MMSE at baseline	MMSE at last visit	VAT at baseline	VAT at last visit	CDT at baseline	CDT at last visit	Ability to complete testing	Cognitive health impression	Brain weight	Atrophy	Braak stage for Lewy bodies	Atherosclerosis	Thal stage CAA	Thal stage Aβ	CERAD score	Braak stage NFT	Thal stage GVD*	Infarcts	pTDP-43 stage	Hippocampal sclerosis
	Sex	1	-0.0259739	-0.0576773	-0.0069338	-0.17178	-0.410232	0.297275	0.186351	-0.288112	-0.368666	-0.198178	0.0244224	6.46449e-17	0.269378	-0.121135	0.0769852	0.0330641	0.0337628	0.0907465	0.122572	0.212007	-0.133798	0.0882063	0.44388
	Years of Education	-0.0259739	1	0.351376	-0.118343	0.0874259	0.311528	-0.302446	0.132425	0.13172	-0.0941519	0.0421207	0.153689	-0.00562029	0.149535	0.0992946	-0.141922	0.191542	-0.0032289	-0.0885242	0.0676901	-0.153421	-0.379159	0.212065	-0.0487761
	ApoE OR	-0.0576773	0.351376	1	-0.248223	0.0779754	0.193434	0.180328	0.298373	-0.15939	-0.214305	0.153252	0.197125	-0.0257731	0.123075	-0.0597267	-0.0407227	0.449422	0.158511	0.0751437	0.304322	0.124134	0.117559	0.194795	-0.112128
	Age at death	-0.0069338	-0.118343	-0.248223	1	0.1399	0.179563	-0.28624	-0.192159	0.157698	0.243859	-0.434451	0.138229	-0.196711	0.0408093	0.148194	0.17536	0.00115292	0.146127	0.0902623	-0.0546175	0.294885	0.108594	0.212218	0.358904
	MMSE at baseline	-0.17178	0.0874259	0.0779754	0.1399	1	0.836943	0.520217	0.237161	0.389389	0.413252	0.512433	0.617276	0.0273101	0.214149	0.125642	0.23162	0.0594515	0.12298	-0.00168685	-0.276182	-0.445221	-0.217023	0.105459	-0.345292
	MMSE at last visit	-0.410232	0.311528	0.193434	0.179563	0.836943	1	0.118246	0.195586	0.465677	0.422307	0.394619	0.709712	0.0699339	0.0662421	0.139344	0.309949	0.0253106	0.119793	-0.00968305	-0.299864	-0.391978	-0.376701	0.0890165	-0.491449
	VAT at baseline	0.297275	-0.302446	0.180328	-0.28624	0.520217	0.118246	1	0.77902	0.318561	0.318279	0.272805	0.18332	-0.0893965	0.136487	-0.160167	0.151394	-0.0750581	-0.172547	-0.110765	-0.141838	-0.209145	-0.126973	0.0314531	0.111891
	VAT at last visit	0.186351	0.132425	0.298373	-0.192159	0.237161	0.195586	0.77902	1	0.333355	0.229765	NA	0.398886	-0.285847	0.0429111	0.188196	-0.00390071	-0.0189661	-0.406695	-0.310211	-0.311658	-0.253947	-0.212047	0.204864	0
	CDT at baseline	-0.288112	0.13172	-0.15939	0.157698	0.389389	0.465677	0.318561	0.333355	1	0.904448	0.107427	0.337275	-0.22564	-0.216711	-0.261571	0.0213556	-0.608222	-0.238068	-0.24857	-0.511908	-0.458323	-0.318788	-0.00861514	-0.109887
	CDT at last visit	-0.368666	-0.0941519	-0.214305	0.243859	0.413252	0.422307	0.318279	0.229765	0.904448	1	0.0758721	0.224872	-0.123812	-0.189443	-0.371154	0.0863562	-0.818672	-0.246108	-0.246899	-0.384678	-0.423296	-0.134921	-0.0530425	0
	Ability to complete testing	-0.198178	0.0421207	0.153252	-0.434451	0.512433	0.394619	0.272805	NA	0.107427	0.0758721	1	0.452816	-0.046203	0.287927	0.0216744	0.0319292	-0.02789	-0.176037	-0.1471	-0.148646	-0.380356	0.0965581	-0.0894911	-0.624698
	Cognitive health impression	0.0244224	0.153689	0.197125	0.138229	0.617276	0.709712	0.18332	0.398886	0.337275	0.224872	0.452816	1	-0.260412	0.239518	0.140929	0.178361	-0.0290889	-0.170926	-0.187523	-0.462036	-0.380328	-0.0173422	0.149109	-0.181447
	Brain weight	6.46449e-17	-0.00562029	-0.0257731	-0.196711	0.0273101	0.0699339	-0.0893965	-0.285847	-0.22564	-0.123812	-0.046203	-0.260412	1	-0.332702	-0.00884489	-0.10998	-0.0730981	0.357978	0.276491	0.404266	0.122715	-0.210193	0.0459203	0.0663093
	Atrophy	0.269378	0.149535	0.123075	0.0408093	0.214149	0.0662421	0.136487	0.0429111	-0.216711	-0.189443	0.287927	0.239518	-0.332702	1	0.447169	0.19245	0.376629	-0.0483549	-0.00799795	0.224864	0.0163668	0.237078	0.0468848	-0.172106
	Braak stage for Lewy bodies	-0.121135	0.0992946	-0.0597267	0.148194	0.125642	0.139344	-0.160167	0.188196	-0.261571	-0.371154	0.0216744	0.140929	-0.00884489	0.447169	1	0.14605	0.0172953	-0.201382	-0.122717	-0.0217604	0.166588	0.102882	0.130909	0.120561
	Atherosclerosis	0.0769852	-0.141922	-0.0407227	0.17536	0.23162	0.309949	0.151394	-0.00390071	0.0213556	0.0863562	0.0319292	0.178361	-0.10998	0.19245	0.14605	1	-0.435788	0.00314074	0.00519482	-0.286996	-0.0967714	-0.0848668	0.0263923	-0.0484397
	Thal stage CAA	0.0330641	0.191542	0.449422	0.00115292	0.0594515	0.0253106	-0.0750581	-0.0189661	-0.608222	-0.818672	-0.02789	-0.0290889	-0.0730981	0.376629	0.0172953	-0.435788	1	0.551655	0.451169	0.361675	0.238178	0.0588381	0.175056	0
	Thal stage Aβ	0.0337628	-0.0032289	0.158511	0.146127	0.12298	0.119793	-0.172547	-0.406695	-0.238068	-0.246108	-0.176037	-0.170926	0.357978	-0.0483549	-0.201382	0.00314074	0.551655	1	0.933514	0.493156	0.300372	-0.0863562	0.372169	0.323832
	CERAD score	0.0907465	-0.0885242	0.0751437	0.0902623	-0.00168685	-0.00968305	-0.110765	-0.310211	-0.24857	-0.246899	-0.1471	-0.187523	0.276491	-0.00799795	-0.122717	0.00519482	0.451169	0.933514	1	0.477767	0.262521	0.0255599	0.33546	0.41352
	Braak stage NFT	0.122572	0.0676901	0.304322	-0.0546175	-0.276182	-0.299864	-0.141838	-0.311658	-0.511908	-0.384678	-0.148646	-0.462036	0.404266	0.224864	-0.0217604	-0.286996	0.361675	0.493156	0.477767	1	0.711709	0.304043	0.137655	-0.0747087
	Thal stage GVD*	0.212007	-0.153421	0.124134	0.294885	-0.445221	-0.391978	-0.209145	-0.253947	-0.458323	-0.423296	-0.380356	-0.380328	0.122715	0.0163668	0.166588	-0.0967714	0.238178	0.300372	0.262521	0.711709	1	0.404803	0.125875	0.177187
	Infarcts	-0.133798	-0.379159	0.117559	0.108594	-0.217023	-0.376701	-0.126973	-0.212047	-0.318788	-0.134921	0.0965581	-0.0173422	-0.210193	0.237078	0.102882	-0.0848668	0.0588381	-0.0863562	0.0255599	0.304043	0.404803	1	-0.18712	-0.0681994
	pTDP-43 stage	0.0882063	0.212065	0.194795	0.212218	0.105459	0.0890165	0.0314531	0.204864	-0.00861514	-0.0530425	-0.0894911	0.149109	0.0459203	0.0468848	0.130909	0.0263923	0.175056	0.372169	0.33546	0.137655	0.125875	-0.18712	1	0.604369
	Hippocampal sclerosis	0.44388	-0.0487761	-0.112128	0.358904	-0.345292	-0.491449	0.111891	0	-0.109887	0	-0.624698	-0.181447	0.0663093	-0.172106	0.120561	-0.0484397	0	0.323832	0.41352	-0.0747087	0.177187	-0.0681994	0.604369	1

## Sheet: Supplemental Table 3b
	Supplementary Table 3 a, b and c: Pearson correlation coefficient (a), p-values (b) and false discovery rates (c) for the correlation plot in Figure 3.
	Supplementary Table 3b: p-values
		Sex	Years of Education	ApoE OR	Age at death	MMSE at baseline	MMSE at last visit	VAT at baseline	VAT at last visit	CDT at baseline	CDT at last visit	Ability to complete testing	Cognitive health impression	Brain weight	Atrophy	Braak stage for Lewy bodies	Atherosclerosis	Thal stage CAA	Thal stage Aβ	CERAD score	Braak stage NFT	Thal stage GVD*	Infarcts	pTDP-43 stage	Hippocampal sclerosis
	Sex	0	0.87528	0.727265	0.96613	0.302429	0.0143795	0.132099	0.394568	0.153491	0.100071	0.220256	0.885912	1	0.092781	0.555545	0.636813	0.872608	0.836149	0.577607	0.550832	0.22146	0.514643	0.588347	0.0297933
	Years of Education	0.87528	0	0.0305274	0.473046	0.606885	0.0728948	0.13316	0.55689	0.530249	0.69297	0.799033	0.370829	0.972911	0.363569	0.62938	0.388776	0.348573	0.984436	0.592027	0.742492	0.386339	0.0560968	0.194955	0.820944
	ApoE OR	0.727265	0.0305274	0	0.127589	0.646431	0.27303	0.368076	0.166699	0.436715	0.350905	0.351626	0.249172	0.876237	0.455403	0.776719	0.805573	0.0242053	0.335143	0.649362	0.139126	0.484266	0.575718	0.2347	0.610494
	Age at death	0.96613	0.473046	0.127589	0	0.402184	0.302002	0.14777	0.379729	0.44166	0.286757	0.00509157	0.414568	0.22376	0.802572	0.469996	0.27911	0.99554	0.368265	0.579648	0.791012	0.0854905	0.597462	0.188625	0.0850112
	MMSE at baseline	0.302429	0.606885	0.646431	0.402184	0	3.73872e-10	0.00540959	0.275892	0.0492698	0.0625989	0.00100489	6.06829e-05	0.87071	0.196688	0.549556	0.161748	0.777722	0.461989	0.991981	0.181426	0.00942166	0.29739	0.528604	0.106594
	MMSE at last visit	0.0143795	0.0728948	0.27303	0.302002	3.73872e-10	0	0.582114	0.371124	0.0218297	0.0565112	0.0189805	2.60079e-06	0.689747	0.705374	0.526011	0.0699858	0.908735	0.493065	0.955974	0.164488	0.0321697	0.0764315	0.611093	0.0236624
	VAT at baseline	0.132099	0.13316	0.368076	0.14777	0.00540959	0.582114	0	3.16815e-05	0.159302	0.198029	0.168593	0.380409	0.657457	0.497243	0.539168	0.450969	0.774645	0.389439	0.582308	0.587111	0.338196	0.627236	0.876238	0.679931
	VAT at last visit	0.394568	0.55689	0.166699	0.379729	0.275892	0.371124	3.16815e-05	0	0.176433	0.391971	NA	0.0659278	0.186097	0.845857	0.519374	0.985907	0.948689	0.0541219	0.149704	0.278054	0.29413	0.466751	0.348398	0.215899
	CDT at baseline	0.153491	0.530249	0.436715	0.44166	0.0492698	0.0218297	0.159302	0.176433	0	4.43886e-08	0.601427	0.107021	0.26772	0.287614	0.310518	0.917528	0.00958302	0.24154	0.220779	0.0356725	0.031937	0.212348	0.966683	0.696645
	CDT at last visit	0.100071	0.69297	0.350905	0.286757	0.0625989	0.0565112	0.198029	0.391971	4.43886e-08	0	0.743765	0.340493	0.592857	0.410812	0.211821	0.709745	0.000621157	0.282196	0.280603	0.194334	0.09045	0.660324	0.819376	0.405798
	Ability to complete testing	0.220256	0.799033	0.351626	0.00509157	0.00100489	0.0189805	0.168593	NA	0.601427	0.743765	0	0.00489014	0.777101	0.0716033	0.916301	0.844936	0.892419	0.27723	0.365051	0.468629	0.0241984	0.638901	0.582904	0.00110123
	Cognitive health impression	0.885912	0.370829	0.249172	0.414568	6.06829e-05	2.60079e-06	0.380409	0.0659278	0.107021	0.340493	0.00489014	0	0.119553	0.153348	0.511282	0.290883	0.89267	0.311784	0.266395	0.0230245	0.0317699	0.935896	0.378423	0.419019
	Brain weight	1	0.972911	0.876237	0.22376	0.87071	0.689747	0.657457	0.186097	0.26772	0.592857	0.777101	0.119553	0	0.0359369	0.965795	0.499311	0.722685	0.0233289	0.0841527	0.040525	0.482501	0.302709	0.778431	0.7582
	Atrophy	0.092781	0.363569	0.455403	0.802572	0.196688	0.705374	0.497243	0.845857	0.287614	0.410812	0.0716033	0.153348	0.0359369	0	0.0219977	0.234154	0.0578938	0.767002	0.960935	0.269413	0.925652	0.243561	0.773897	0.421303
	Braak stage for Lewy bodies	0.555545	0.62938	0.776719	0.469996	0.549556	0.526011	0.539168	0.519374	0.310518	0.211821	0.916301	0.511282	0.965795	0.0219977	0	0.476515	0.933169	0.323887	0.550356	0.91597	0.416009	0.616986	0.523845	0.574697
	Atherosclerosis	0.636813	0.388776	0.805573	0.27911	0.161748	0.0699858	0.450969	0.985907	0.917528	0.709745	0.844936	0.290883	0.499311	0.234154	0.476515	0	0.0260556	0.984654	0.974621	0.15516	0.580253	0.680193	0.871578	0.822159
	Thal stage CAA	0.872608	0.348573	0.0242053	0.99554	0.777722	0.908735	0.774645	0.948689	0.00958302	0.000621157	0.892419	0.89267	0.722685	0.0578938	0.933169	0.0260556	0	0.00348413	0.0207002	0.0694455	0.241316	0.775255	0.39236	1
	Thal stage Aβ	0.836149	0.984436	0.335143	0.368265	0.461989	0.493065	0.389439	0.0541219	0.24154	0.282196	0.27723	0.311784	0.0233289	0.767002	0.323887	0.984654	0.00348413	0	1.62183e-18	0.0104695	0.0795629	0.674879	0.018039	0.122663
	CERAD score	0.577607	0.592027	0.649362	0.579648	0.991981	0.955974	0.582308	0.149704	0.220779	0.280603	0.365051	0.266395	0.0841527	0.960935	0.550356	0.974621	0.0207002	1.62183e-18	0	0.01357	0.12762	0.901362	0.034336	0.0445783
	Braak stage NFT	0.550832	0.742492	0.139126	0.791012	0.181426	0.164488	0.587111	0.278054	0.0356725	0.194334	0.468629	0.0230245	0.040525	0.269413	0.91597	0.15516	0.0694455	0.0104695	0.01357	0	4.56118e-05	0.131022	0.502481	0.728634
	Thal stage GVD*	0.22146	0.386339	0.484266	0.0854905	0.00942166	0.0321697	0.338196	0.29413	0.031937	0.09045	0.0241984	0.0317699	0.482501	0.925652	0.416009	0.580253	0.241316	0.0795629	0.12762	4.56118e-05	0	0.0402342	0.471206	0.407511
	Infarcts	0.514643	0.0560968	0.575718	0.597462	0.29739	0.0764315	0.627236	0.466751	0.212348	0.660324	0.638901	0.935896	0.302709	0.243561	0.616986	0.680193	0.775255	0.674879	0.901362	0.131022	0.0402342	0	0.36002	0.751516
	pTDP-43 stage	0.588347	0.194955	0.2347	0.188625	0.528604	0.611093	0.876238	0.348398	0.966683	0.819376	0.582904	0.378423	0.778431	0.773897	0.523845	0.871578	0.39236	0.018039	0.034336	0.502481	0.471206	0.36002	0	0.00176047
	Hippocampal sclerosis	0.0297933	0.820944	0.610494	0.0850112	0.106594	0.0236624	0.679931	0.215899	0.696645	0.405798	0.00110123	0.419019	0.7582	0.421303	0.574697	0.822159	1	0.122663	0.0445783	0.728634	0.407511	0.751516	0.00176047	0

## Sheet: Supplemental Table 3c
	Supplementary Table 3 a, b and c: Pearson correlation coefficient (a), p-values (b) and false discovery rates (c) for the correlation plot in Figure 3.
	Supplementary Table 3c: false discovery rates
		Sex	Years of Education	ApoE OR	Age at death	MMSE at baseline	MMSE at last visit	VAT at baseline	VAT at last visit	CDT at baseline	CDT at last visit	Ability to complete testing	Cognitive health impression	Brain weight	Atrophy	Braak stage for Lewy bodies	Atherosclerosis	Thal stage CAA	Thal stage Aβ	CERAD score	Braak stage NFT	Thal stage GVD*	Infarcts	pTDP-43 stage	Hippocampal sclerosis
	Sex	0	0.967733	0.906671	0.99939	0.693709	0.197719	0.523128	0.743193	0.561436	0.451138	0.64098	0.974144	1	0.425246	0.831814	0.852901	0.967733	0.954112	0.831814	0.831814	0.64098	0.818074	0.831814	0.245741
	Years of Education	0.967733	0	0.245741	0.793217	0.836072	0.378228	0.523128	0.831814	0.819205	0.886357	0.934736	0.743193	1	0.743193	0.848428	0.743193	0.743193	1	0.831814	0.917199	0.743193	0.337839	0.611887	0.942058
	ApoE OR	0.906671	0.245741	0	0.523128	0.858532	0.692891	0.743193	0.572382	0.774816	0.743193	0.743193	0.671788	0.967733	0.792631	0.918749	0.934736	0.221882	0.74314	0.858532	0.538868	0.797444	0.831814	0.658597	0.836072
	Age at death	0.99939	0.793217	0.523128	0	0.752118	0.693709	0.561436	0.743193	0.778568	0.693709	0.0991758	0.752327	0.64098	0.934736	0.793217	0.692891	1	0.743193	0.831814	0.929608	0.405343	0.83402	0.610256	0.405343
	MMSE at baseline	0.693709	0.836072	0.858532	0.752118	0	5.14074e-08	0.0991758	0.692891	0.315098	0.35864	0.0302838	0.00238397	0.967733	0.611887	0.831814	0.570266	0.918749	0.793217	1	0.60111	0.155019	0.693709	0.819205	0.467155
	MMSE at last visit	0.197719	0.378228	0.692891	0.693709	5.14074e-08	0	0.831814	0.743193	0.221882	0.337839	0.221882	0.000178804	0.886357	0.893907	0.819205	0.377374	0.98179	0.8071	0.99939	0.572382	0.245741	0.389234	0.836072	0.221882
	VAT at baseline	0.523128	0.523128	0.743193	0.561436	0.0991758	0.831814	0	0.00174248	0.568936	0.611887	0.572382	0.743193	0.86471	0.807709	0.828331	0.789913	0.918749	0.743193	0.831814	0.831814	0.74314	0.848428	0.967733	0.878183
	VAT at last visit	0.743193	0.831814	0.572382	0.743193	0.692891	0.743193	0.00174248	0	0.591696	0.743193	NA	0.370003	0.609247	0.957246	0.819205	1	0.99939	0.337839	0.561436	0.692891	0.693709	0.793217	0.743193	0.64098
	CDT at baseline	0.561436	0.819205	0.774816	0.778568	0.315098	0.221882	0.568936	0.591696	0	4.06895e-06	0.835315	0.467155	0.692891	0.693709	0.702791	0.98179	0.155019	0.663162	0.64098	0.253401	0.245741	0.64098	0.99939	0.886932
	CDT at last visit	0.451138	0.886357	0.743193	0.693709	0.35864	0.337839	0.611887	0.743193	4.06895e-06	0	0.917199	0.74314	0.831814	0.752327	0.64098	0.895321	0.0213523	0.692891	0.692891	0.611887	0.421589	0.86471	0.942058	0.752118
	Ability to complete testing	0.64098	0.934736	0.743193	0.0991758	0.0302838	0.221882	0.572382	NA	0.835315	0.917199	0	0.0991758	0.918749	0.378228	0.98179	0.957246	0.974144	0.692891	0.743193	0.793217	0.221882	0.852901	0.831814	0.0302838
	Cognitive health impression	0.974144	0.743193	0.671788	0.752327	0.00238397	0.000178804	0.743193	0.370003	0.467155	0.74314	0.0991758	0	0.513706	0.561436	0.817457	0.693709	0.974144	0.702791	0.692891	0.221882	0.245741	0.98989	0.743193	0.752327
	Brain weight	1	1	0.967733	0.64098	0.967733	0.886357	0.86471	0.609247	0.692891	0.831814	0.918749	0.513706	0	0.253401	0.99939	0.807709	0.906671	0.221882	0.405343	0.271814	0.797444	0.693709	0.918749	0.918749
	Atrophy	0.425246	0.743193	0.792631	0.934736	0.611887	0.893907	0.807709	0.957246	0.693709	0.752327	0.378228	0.561436	0.253401	0	0.221882	0.658597	0.33874	0.918749	0.99939	0.692891	0.986645	0.663162	0.918749	0.752327
	Braak stage for Lewy bodies	0.831814	0.848428	0.918749	0.793217	0.831814	0.819205	0.828331	0.819205	0.702791	0.64098	0.98179	0.817457	0.99939	0.221882	0	0.794192	0.98989	0.724137	0.831814	0.98179	0.752327	0.839956	0.819205	0.831814
	Atherosclerosis	0.852901	0.743193	0.934736	0.692891	0.570266	0.377374	0.789913	1	0.98179	0.895321	0.957246	0.693709	0.807709	0.658597	0.794192	0	0.231138	1	1	0.561436	0.831814	0.878183	0.967733	0.942058
	Thal stage CAA	0.967733	0.743193	0.221882	1	0.918749	0.98179	0.918749	0.99939	0.155019	0.0213523	0.974144	0.974144	0.906671	0.33874	0.98989	0.231138	0	0.0798446	0.221882	0.377374	0.663162	0.918749	0.743193	1
	Thal stage Aβ	0.954112	1	0.74314	0.743193	0.793217	0.8071	0.743193	0.337839	0.663162	0.692891	0.692891	0.702791	0.221882	0.918749	0.724137	1	0.0798446	0	4.46002e-16	0.15995	0.397815	0.878183	0.221882	0.518958
	CERAD score	0.831814	0.831814	0.858532	0.831814	1	0.99939	0.831814	0.561436	0.64098	0.692891	0.743193	0.692891	0.405343	0.99939	0.831814	1	0.221882	4.46002e-16	0	0.196408	0.523128	0.979742	0.253401	0.291882
	Braak stage NFT	0.831814	0.917199	0.538868	0.929608	0.60111	0.572382	0.831814	0.692891	0.253401	0.611887	0.793217	0.221882	0.271814	0.692891	0.98179	0.561436	0.377374	0.15995	0.196408	0	0.00209054	0.523128	0.808084	0.906671
	Thal stage GVD*	0.64098	0.743193	0.797444	0.405343	0.155019	0.245741	0.74314	0.693709	0.245741	0.421589	0.221882	0.245741	0.797444	0.986645	0.752327	0.831814	0.663162	0.397815	0.523128	0.00209054	0	0.271814	0.793217	0.752118
	Infarcts	0.818074	0.337839	0.831814	0.83402	0.693709	0.389234	0.848428	0.793217	0.64098	0.86471	0.852901	0.98989	0.693709	0.663162	0.839956	0.878183	0.918749	0.878183	0.979742	0.523128	0.271814	0	0.743193	0.918749
	pTDP-43 stage	0.831814	0.611887	0.658597	0.610256	0.819205	0.836072	0.967733	0.743193	0.99939	0.942058	0.831814	0.743193	0.918749	0.918749	0.819205	0.967733	0.743193	0.221882	0.253401	0.808084	0.793217	0.743193	0	0.0440117
	Hippocampal sclerosis	0.245741	0.942058	0.836072	0.405343	0.467155	0.221882	0.899293	0.64098	0.903667	0.748168	0.0302838	0.752327	0.926703	0.752327	0.844475	0.942058	1	0.511095	0.291882	0.923384	0.748168	0.926703	0.0440117	0
